# Supplementary material for: SETD2 regulates chromatin accessibility and transcription to suppress lung tumorigenesis
Source: JCI Insight. 2023 Feb 22;8(4):e154120. doi: 10.1172/jci.insight.154120 (PMC9977508; doi:10.1172/jci.insight.154120)
Supplement: Supplemental table 2 [file jciinsight-8-154120-s179.xlsx]

## Sheet: qRT-PCR
qRT-PCR primers	Sequence
mSetd2_F	TTCTACGATCCCGAGCACCC
mSetd2_R	CTTTTGCCGTCCCTGTTCCTC
mCcnd1_F	CGAGGAGCTGCTGCAAATGG
mCcnd1_R	CAGCTACCATGGAGGGTGGG
mCdkn2a_F	CCCAAGAGCGGGGACATCAA
mCdkn2a_R	GAAGCTATGCCCGTCGGTCT
mCdkn2b_F	TCCACGGAGCAGAACCCAAC
mCdkn2b_R	CAGATACCTCGCAATGTCACGGT
mEtv1_F	GGCGTTGGGGCATTCAGAAG
mEtv1_R	AAAAGGGCTTCCGGGTCACA
mRet_F	CGCCAGGGCATTAAAGCAGG
mRet_R	CTGTGATGATCGTGCGGCAC
hETV1_F	CATGGCTTGCAGAAGCTCAGG
hETV1_R	GGCTGTTCTTGACTGCAGGC
hRET_F	CGACCAGCAGACCTCTAGGC
hRET_R	GCCATCTCCTTGCCTCCACT
mActb_F	GCCATGTACGTAGCCATCCAGGC
mActb_R	CTCCAGGGAGGAAGAGGATGCGGC
hACTB_F	TCCCTGGAGAAGAGCTACGAG
hACTB_R	AGGAAGGAAGGCTGGAAGAGTG

## Sheet: ChIP-qPCR
ChIP-qPCR primers	Sequence
hETV1_ChIP_Pro_F	TGCTTGGTTGCACCCTCAGA
hETV1_ChIP_Pro_R	CGCGCGCACCTATAAGCATT
hETV1_ChIP_I5_F	TAGCTCCCTGGAAGGGTGTG
hETV1_ChIP_I5_R	AGACAAGCAGGCAGAACTGGA
hGAPDH_ChIP_F	TACTAGCGGTTTTACGGGCG
hGAPDH_ChIP_R	TCGAACAGGAGGAGCAGAGAGCGA
mEtv1_ChIP_Pro_F	CTCTTCGGGTTGCACCCTCA
mEtv1_ChIP_Pro_R	AGGGCACACACAATGCTTGC
mEtv1_ChIP_I4_F	GTTTTTGGAACAGGGTGCCCA
mEtv1_ChIP_I4_R	GAGGCCGAACTTGCAGGGTA
mGapdh_ChIP_F	GGATGATGGAGGACGTGATGG
mGapdh_ChIP_R	AGGCTGCAGGAGAAGAAAATGA
mCtnnd2_ChIP_I2_F	TGGAAGAGGTTTGGCCTCCC
mCtnnd2_ChIP_I2_R	AGTGGCACATTCCTGTGGGT
mCtnnd2_ChIP_I9_F	TGCTCACAGTAGCCACACACT
mCtnnd2_ChIP_I9_R	CAGCCTAGACCCAGCTTCGG
mCtnnd2_ChIP_I9_2_F	GGCAAGCAAGGGAAGGAAGC
mCtnnd2_ChIP_I9_2_R	TGCAGCCTGTGGTGGTTCAT
mCtnnd2_ChIP_I19_F	GCTCCTTCTTGGGCTCCTCC
mCtnnd2_ChIP_I19_R	CTATGGCCACTGGCTCGGAA
mEfna5_ChIP_I1_1_F	GCAACAGAGCTGGGAGAGGT
mEfna5_ChIP_I1_1_R	CCAGCTTCCTGTCTGCCTGT
mEfna5_ChIP_I1_2_F	AGTCACCTGCAGGGAATGGG
mEfna5_ChIP_I1_2_R	ACCCACTGGCAGGAACCAAA
mMapk10_ChIP_I2_F	TGCCCATGTGTGTCACAGGA
mMapk10_ChIP_I2_R	GGAGCAAAAGCACCTGGCAA
mAnpep_ChIP_I19_F	CGCTACCCTCTGAGCAGGTC
mAnpep_ChIP_I19_R	GCTCTTCCCAGCCCTCTGAC
mAnpep_ChIP_I14_F	CGGTGTCCTGCACTGTGTCT
mAnpep_ChIP_I14_R	AGGCCTCTCAGCCTCCTACT
mMmp15_ChIP_Intergenic_F	GGCCACCTTCCCAGGTCTTT
mMmp15_ChIP_Intergenic_R	ATCTGGTGGCCTGGGGAATG
mSlc1a3_ChIP_Intergenic_F	CCAGAGCGATGCTAACCGCA
mSlc1a3_ChIP_Intergenic_R	AACGCTCCACCAGGAAGCAA
mCp_ChIP_Intergenic_F	TTGCCAGAACGGATAGACGGG
mCp_ChIP_Intergenic_R	ACACAATGTTAGCCCAGCACAGT
mMettl7a1_ChIP_Intergenic_F	GGTAGTATGGCCAGCCAGGG
mMettl7a1_ChIP_Intergenic_R	TACTTGTGCGGCTCTCACCC
mCryaa_ChIP_Intergenic_F	ATGGGTTGGGCCAAGTGACA
mCryaa_ChIP_Intergenic_R	CCACGGACCCAGACAGATCC

## Sheet: sgRNA
sgRNA	Target Sequence
sghSETD2_1	AGAGTTTAAAGCTCGAGTGA
sghSETD2_2	GGACTGTGAACGGACAACTG
sgmEtv1_E10	AACCCACCATCGAACTTCTC
sgmEtv1_E11	GATCCTCGCCTCTGGTACGT
sgmEtv1_I4_1	CTGTGGAGGTTCATAGCGTT
sgmEtv1_I4_2	TGCTGGTATAGATACGCTTT
sghETV1_I5_1	TCAGAGCTCAGATCCATTAA
sghETV1_I5_2	ACACAAGTTGGATCTAGGCA
sghSUPT16H	TGACGTGTATAACGCTGTCA
sghASF1A	CAGGTCCTCGATGCACTCGA
sghASF1B	AAGCTGATCTCGAACCGGAA
sgLacZ	TGCGAATACGCCCACGCGAT

## Sheet: PCR genotyping
PCR genotyping primers	Sequence
mEtv1_I4_P1	GGATTAGAAGGGGTACCACCG
mEtv1_I4_P2	CCAGTGTGGTAGCACAAAGCAG
hETV1_I5_P1	ACAGCATACCACTGTAGGAAGGTG
hETV1_I5_P2	ACCAAACGAAGCAGCATGCT
